# Supplementary material for: Detection of novel loci involved in non-seed-shattering behaviour of an indica rice cultivar, Oryza sativa IR36
Source: Mol Genet Genomics. 2023 May 17;298(4):943–53. doi: 10.1007/s00438-023-02027-z (PMC10227132; doi:10.1007/s00438-023-02027-z)
Supplement: Supplementary file 2 — Supplementary file2 (XLSX 32 KB) [file 438_2023_2027_MOESM2_ESM.xlsx]

## Sheet: S Table 1
Supplementary Table 1. DNA markers used in this study
Locus	Name of markers	Type	Forward primer (5'-3')	Reverse primer (5'-3')	Emzyme for dCAPS assay
qSH1	qSH1-dCAPS	SNP	TGATGGTATTGATGTATACTGGACAaT3)	TCGAAATGTGGAGACAGCTC	EcoT22 (AvaIII)
qSH3	qSH3-dCAPS	SNP	AACGCCGGCGCGGCGGTCGTCGTCCAGtCG3)	ACGGGCACCTGACTGCTAC	EcoRI
sh4	sh4-dCAPS	SNP	TACGTGCACTGCAACTTCTGCAACAgAAT3)	GCAAATGAACTGCCCAAATC	TaqI (TthHB8 I)
qCSS2	RM6	SSR	GTCCCCTCCACCCAATTC	TCGTCTACTGTTGGCTGCAC	-
	RM240	SSR	CCTTAATGGGTAGTGTGCAC	TGTAACCATTCCTTCCATCC	-
	RM250	SSR	GGTTCAAACCAAGCTGATCA	GATGAAGGCCTTCCACGCAG	-
	RM1092	SSR	CACGGTGCGAGATACCTAGAGC	CCATGTCACCACCCTTTATTTCC	-
	Indel2-31)	InDel	ACCTAACCAGTTGAGCTACGC	TCCTCCGTTTTAGAATATAGCAAATT	-
	RM208 1)	SSR	TCTGCAAGCCTTGTCTGATG	TAAGTCGATCATTGTGTGGACC	-
	RM207	SSR	CCATTCGTGAGAAGATCTGA	CACCTCATCCTCGTAACGCC	-
	Indel2-1	InDel	CAGTGAAGAGGGAGTCGAGG	TCAATGGCCCCACCTTTCAT	-
qCSS7	RM11 2)	SSR	TCTCCTCTTCCCCCGATC	ATAGCGGGCGAGGCTTAG	-
	RM560	SSR	GCAGGAGGAACAGAATCAGC	AGCCCGTGATACGGTGATAG	-
	RM3404	SSR	CTCCTCAGTCCTGAGTCTCCTGTCC	CCCAGAGAGATTACACAGAGCAAGC	-
	RM3826	SSR	AGTCTCCGCAACACAGAGTCAGC	TGAAGAGAAGTGCGTGATTCTTCC	-
	RM346 2)	SSR	CGAGAGAGCCCATAACTACG	ACAAGACGACGAGGAGGGAC	-
	RM336	SSR	CTTACAGAGAAACGGCATCG	GCTGGTTTGTTTCAGGTTCG	-
	RM10	SSR	TTGTCAAGAGGAGGCATCG	CAGAATGGGAAATGGGTCC	-
	Indel7-10	InDel	CCACAACCGGACCAATGGTA	CTCAGCTCAGTCTCAGTCGC	-
	indel7-11	InDel	AGGGCCACATGTAAGTGAGA	CCACCCGATGTCTACCTCCT	-
	Indel7-12	InDel	TCGGGGTATTATACGGTGGGT	TGTGAAACGGACTATGCTTTATCG	-
	RM18 2)	SSR	TTCCCTCTCATGAGCTCCAT	GAGTGCCTGGCGCTGTAC	-
1) These two markers were used for genotyping the candidate region on qCSS2 in Supplementary Table 3.
2) These three markers were used for genotyping the candidate region on qCSS7 in Supplementary Table 3.
3) Nucleotide with a small letter indicates the primer mismatch creating restriction endonuclease-sensitive polymorphism.

## Sheet: S Table 2
Supplementary Table 2. Days to heading and breaking tensile strength (BTS) values for each 116 BC1 plant
Plant no.	Days to heading (month, day)	BTS value (gf)		Plant no.	Days to heading (day)	BTS value (gf)		Plant no.	Days to heading (day)	BTS value (gf)
1	8.14	38.3733		41	8.16	27.0467		80	8.11	27.4633
2	8.14	21.6433		42	8.8	28.9767		81	8.14	28.7767
3	8.12	35.8233		43	8.7	28.5967		82	8.14	26.9233
4	8.6	25.4833		44	8.15	27.9633		83	8.11	24
5	8.1	32.4367		45	8.14	26.48		84	8.15	28.4067
6	8.8	28.7167		46	8.12	32.144		85	8.15	28
7	8.12	33.54		47	8.16	37.5233		86	8.12	31.1733
8	8.6	22.96		48	8.11	26.09		87	8.15	33.69
9	8.5	26.6		49	8.8	29.1133		89	8.7	31.5967
10	8.1	27.14		50	8.13	30.93		90	8.11	35.19
11	8.14	27.6233		51	8.14	25.99		91	8.4	28.1367
12	8.14	34.9733		52	8.6	28.0167		92	8.6	35.4633
13	8.7	20.3133		53	8.11	23.93		93	8.16	23.6533
14	8.14	26.9533		54	8.14	28.9467		94	8.14	31.87
15	8.7	26.9533		55	8.11	24.19		95	8.11	26.36
16	8.17	37.2233		56	8.13	27.81		96	8.12	34.09
17	8.16	25.73		57	8.4	28.7467		97	8.18	33.8467
18	8.7	27.6367		58	8.1	38.15		98	8.11	25.6833
19	8.14	23.75		59	8.15	37.3733		99	8.6	32.1633
20	8.13	30.0867		60	8.17	26.5367		100	8.7	31.3433
21	8.1	29.1333		61	8.14	27.3067		101	8.15	32.4267
22	8.14	20.3867		62	8.14	27.1433		102	8.1	31.7667
23	8.11	28.0333		63	8.14	26.5367		104	8.3	35.0233
24	8.9	32.4633		64	8.3	26.1767		105	8.14	35.5033
26	8.16	31.93		65	8.8	30.33		106	8.3	27.4433
27	8.13	24.2767		66	8.1	28.31		107	8.14	29.91
28	8.7	31.2733		67	8.14	32.7433		108	8.14	22.2467
29	8.15	32.7567		68	8.11	30.79		109	8.14	32.24
30	8.14	25.7033		69	8.9	24.18		111	8.13	37.9167
31	8.9	30.2767		70	8.14	28.6133		112 1)	8.9	19.7367
32	8.14	29.4033		71	8.5	30.7867		113	8.14	34.9267
33	8.15	31.9333		72	8.11	24.8833		114	8.14	31.0267
34	8.1	23.8233		73	8.16	34.5167		115	8.8	20.6167
35	8.16	27.3233		74	8.14	30.8733		116	8.11	30.0433
36	8.4	23.6613		75	8.14	23.5933		117	8.8	37.3067
37	8.16	28.44		76	8.15	33.0067		118	8.4	25.44
38	8.14	28.9533		77	8.6	35.85		119	8.14	34.91
39	8.7	28.6367		78	8.14	23.3567		120	8.16	26.82
40	8.8	23.16		79	8.7	18.7867
1) BC1F1 plant used for QTL-seq analysis using its BC1F2 segregationg plants

## Sheet: S Table 3
Supplementary Table 3. Information of each 166 BC1F2 plant used for QTL-seq analysis
Plant no.	Heading date (month, day)	BTS value (gf)	QTL-seq analysis1)	Genotype2)			Plant no.	Heading date (month, day)	BTS value (gf)	QTL-seq analysis1)	Genotype2)
				qCSS2	qCSS7						qCSS2	qCSS7
1	8.1	21.952	-	H	W		93	8.1	21.912	-	IR	W
2	8.12	25.5229	-	H	W		94	8.9	23.1427	-	IR	IR
3	8.13	12.9136	L	W	W		95 3)	8.16	30.9711	-	H	IR
4	8.13	17.015	-	W	R		96	8.13	17.5446	-	H	H
5	8.13	17.9695	-	IR	H		97	8.13	27.037	-	H	R
6	8.13	22.263	-	IR	IR		98	8.11	24.8531	-	IR	W
8	8.14	25.2077	-	R	H		99	8.13	29.8386	-	H	H
9	8.1	28.2538	-	H	H		100	8.14	21.1339	-	W	W
10	8.7	37.564	-	H	H		101	8.12	41.596	-	H	IR
11	8.12	29.7653	-	IR	W		102	8.12	28.5027	-	H	W
12	8.12	40.3453	-	H	H		103	8.12	24.888	-	H	W
13	8.14	24.9133	-	H	IR		104	8.11	32.0155	-	IR	R
15	8.6	15.9688	L	IR	W		107	8.11	17.2907	-	H	W
16	8.12	26.4633	-	H	H		108	8.11	18.2653	-	H	W
17	8.11	27.5187	-	H	H		109	8.14	31.3897	-	IR	H
19	8.8	35.5926	-	W	H		110	8.11	55.8013	H	H	IR
20	8.9	41.0773	-	H	H		111	8.14	30.9247	-	IR	IR
21	8.15	32.8904	-	IR	IR		113	8.13	17.9058	-	W	H
22	8.14	27.1505	-	H	IR		114	8.1	28.174	-	H	H
23	8.15	22.376	-	H	IR		115	8.7	37.599	-	R	H
24	8.13	22.5441	-	H	IR		116	8.16	30.8626	-	H	IR
25	8.11	17.9747	-	H	W		117	8.7	41.1996	-	H	H
26	8.11	19.2008	-	H	W		118	8.11	44.5947	-	IR	H
27	8.13	30.6719	-	W	H		119	8.13	40.0661	-	H	IR
28	8.11	15.5933	L	W	H		120	8.7	28.934	-	W	W
29	8.12	27.814	-	W	H		121	8.15	29.3755	-	W	H
30	8.9	31.3307	-	W	H		122	8.15	31.0882	-	H	H
31	8.14	30.0407	-	H	H		123	8.8	29.5656	-	IR	H
32	8.1	42.8242	-	W	H		124	8.14	40.9267	-	IR	H
33	8.14	25.216	-	IR	IR		125	8.11	31.3707	-	H	W
34	8.1	24.436	-	W	W		126	8.8	23.36	-	W	H
35	8.12	34.12	-	IR	W		127	8.11	36.6547	-	H	H
36	8.12	40.5667	-	W	IR		128	8.11	34.564	-	W	IR
37	8.2	33.3947	-	IR	IR		129	8.13	34.368	-	W	H
38	8.17	11.829	L	W	H		130	8.13	41.2863	-	H	IR
39	8.11	55.2467	H	H	H		131	8.7	25.3451	-	H	H
40	8.14	35.0078	-	IR	H		133	8.12	17.1365	-	IR	W
41	8.11	41.8093	-	H	IR		134	8.9	22.7947	-	H	H
42	8.11	24.924	-	H	H		135	8.13	33.3298	-	IR	H
43	8.13	16.8229	-	H	W		136	8.1	37.472	-	H	IR
44	8.13	24.3302	-	R	IR		137	8.8	27.4678	-	R	H
45	8.12	28.204	-	W	W		138	8.8	46.2007	H	IR	IR
46	8.18	30.0826	-	IR	H		139	8.13	38.791	-	R	H
47	8.12	39.8613	-	W	H		140	8.13	29.0944	-	IR	H
48	8.12	38.4773	-	IR	H		141	8.12	60.576	H	H	IR
49	8.13	21.4331	-	H	IR		142	8.14	30.2089	-	W	H
50	8.11	38.6552	-	IR	H		143	8.16	23.8938	-	W	H
51	8.16	28.3151	-	H	IR		144	8.9	13.188	L	H	W
52	8.1	30.3773	-	H	H		145	8.13	18.9695	-	H	H
53	8.14	30.3645	-	W	H		146	8.14	28.1044	-	W	H
54	8.8	20.4238	-	H	W		147	8.13	19.5962	-	H	W
55	8.22	18.1606	-	H	H		148	8.16	27.477	-	W	IR
56	8.15	19.1774	-	W	H		149	8.13	65.9733	H	IR	IR
58	8.17	15.8149	L	W	H		150	8.1	42.624	-	H	IR
59	8.14	31.5825	-	H	H		151	8.1	34.892	-	W	H
60	8.15	27.6106	-	H	IR		152	8.1	34.448	-	IR	W
61	8.1	32.3013	-	H	H		153	8.9	30.8147	-	IR	IR
62	8.17	17.0677	-	H	W		154	8.13	31.1351	-	W	H
63	8.8	25.9447	-	H	H		155	8.12	48.5731	H	W	R
64	8.14	29.8487	-	IR	H		156	8.6	42.1201	-	H	IR
69	8.14	26.7525	-	H	H		157	8.11	35.4613	-	W	H
70	8.14	26.5204	-	H	W		158	8.1	46.5756	H	H	IR
71	8.8	40.6157	-	IR	H		159	8.13	35.8266	-	IR	H
72	8.13	36.2108	-	H	H		160 3)	8.15	29.2732	-	IR	H
73	8.5	26.59	-	W	H		161	8.11	27.3816	-	H	W
74	8.12	46.4173	H	H	IR		162	8.13	37.784	-	H	H
75	8.13	16.2238	L	W	W		164	8.16	35.9846	-	H	H
76	8.13	41.0718	-	IR	IR		165	8.8	23.4664	-	H	H
77	8.12	21.3973	-	IR	R		166	8.17	19.5746	-	R	IR
78	8.12	25.2336	-	R	H		167	8.1	36.2833	-	R	W
79	8.13	34.9192	-	W	IR		168	8.17	31.6807	-	H	IR
80	8.13	31.4615	-	IR	W		169	8.1	39.612	-	W	H
81	8.9	44.704	H	IR	IR		170	8.16	24.6414	-	H	H
82	8.9	36.828	-	IR	W		171	8.14	27.8264	-	H	W
83	8.14	16.0659	L	H	H		172	8.11	37.9867	-	R	H
84	8.14	20.2759	-	IR	H		173	8.22	18.6843	-	W	R
85	8.14	20.1925	-	H	H		174	8.17	15.0967	L	W	R
86	8.1	39.5556	-	IR	H		175	8.17	18.8771	-	H	H
87	8.11	27.6093	-	W	H		176	8.12	14.396	L	W	H
89	8.1	30.7994	-	IR	IR		177	8.1	23.7747	-	NA4)	NA4)
90	8.1	33.422	-	H	W		178	8.11	39.7227	-	NA4)	NA4)
91	8.11	34.776	-	H	H		179	8.13	40.9675	-	NA4)	NA4)
92	8.9	46.868	H	IR	W		180	8.1	39.8079	-	NA4)	NA4)
1) F2 plant used for QTL-seq analysis as included in High (H) or Low (L) bulks
2) Genotypes at the candidate regions of qCSS2 and qCSS7 were estimated by the two and three DNA markers, respectively (Supplemental Table 1). N: Npb homozygous, W: W630 homozygous, H: Heterozygous, R: Recombination between any of the DNA markers.
3) BC1F2 plants used for the BC1F3 progeny test
4) NA: not available

## Sheet: S Table 4
Supplementary Table 4. Estimation of O. sativa Nipponbare chromosomal segments in IL(qSH3-Npb, sh4-Npb) in wild rice O. rufipogon W630 genetic background
Chromosome	Region (Mb) 1)	Segregation of known seed-shattering loci in BC1F2 plants 2)
1	39.28 - 41.71	qSH1 is fixed with IR36-W630 alleles (identical for causal SNP)
3	22.15 - 35.50	qSH3 is fixed with IR36 allele
4	31.90 - 35.50	sh4 is fixed with IR36-Npb alleles (identical for causal SNP)
5	7.92 - 13.55	-
6	27.97 - 31.25	-
7	28.15 - 29.69	-
11	6.98 - 16.81	-
	23.05 - 29.02
12	8.34 - 8.49	-
1) Position is based on RAP-DB.
2) Based on chromosome information of IR36 (Supplementary Table 5).

## Sheet: S Table 5
Supplementary Table 5. Estimation of O. sativa IR36 chromosomal segments fixed homozygously in BC1F2 population used for detecting qCSS2 and qCSS7
Chromosome	Region (Mb) 1)
1	0 - 2.60
	38.93 - 42.85
2	9.90 - 25.45
3	0 - 5.63
	17.48 - 33.73
4	0 - 5.08
	21.43 - 33.35
5	0 - 1.73
	27.30 - 29.65
6	1.45 - 17.70
8	0 - 27.10 2)
9	0 - 19.58
10	0 - 20.13 2)
11	22.68 - 27.00
12	0 - 17.33
1) Position is based on RAP-DB
2) Entire region of the chromosome is likely to be fixed with IR36 chromosomal segment.
